# Supplementary material for: Efficient, Breathable, and Compostable Multilayer Air Filter Material Prepared from Plant-Derived Biopolymers
Source: Membranes (Basel). 2023 Mar 27;13(4):380. doi: 10.3390/membranes13040380 (PMC10146039; doi:10.3390/membranes13040380)
Supplement: Supplementary file 1 [file membranes-13-00380-s001.zip]

Archive with 1 entries (1 files):
- membranes-2253946-supplementary.pdf
